# Supplementary material for: Functional Characterization of Two RNA Methyltransferase Genes METTL3 and METTL14 Uncovers the Roles of m6A in Mediating Adaptation of Plutella xylostella to Host Plants
Source: Int J Mol Sci. 2022 Sep 2;23(17):10013. doi: 10.3390/ijms231710013 (PMC9456542; doi:10.3390/ijms231710013)
Supplement: Supplementary file 1 [file ijms-23-10013-s001.zip]

Archive with 1 entries (1 files):
- ijms-1790861-supplementary.pdf
